# Supplementary material for: Comparative analysis reveals the complex role of histoblast nest size in the evolution of novel insect abdominal appendages in Sepsidae (Diptera)
Source: BMC Evol Biol. 2018 Oct 10;18:151. doi: 10.1186/s12862-018-1265-3 (PMC6186081; doi:10.1186/s12862-018-1265-3)
Supplement: Supplementary file 2 — Table S1. Mean histoblast nest cell counts per segment for males and females of sampled species. (XLSX 12 kb) [file 12862_2018_1265_MOESM2_ESM.xlsx]

## Sheet: Sheet1 (2)
Table S1. Male and female mean histoblast nest cell counts per segment
					Segment M (SD)
Species	Sex	1	2	3	4	5	6	7
Aarm	M	23±5.4	24±5.4	23±4.1	25±4.4	25±4.5	24±5.2	25±4.1
	F	21±4.2	23±4.0	24±4.4	24±4.6	24±4.0	25±4.8	25±4.2
Aind	M	43±10.8	52±10.8	55±13.2	56±8.2	50±9.9	41±8.3	48±5.2
	F	47±8.4	53±13.6	56±13.4	50±11.5	49±10.6	42±8.8	49±6.6
Dicra	M	47±8.0	52±12.3	51±14.7	48±14.8	41±10.9	37±8.0	45±9.8
	F	42±8.1	47±10.1	47±10.0	40±9.5	35±6.4	36±9.8	37±6.8
Malb	M	38±15.0	43±17.2	43±19.1	55±19.7	45±20.9	45±23.8	38±21.8
	F	35±15.0	42±16.6	44±18.2	42±16.5	46±17.2	42±16.6	42±19.9
Marm	M	31±6.6	43±9.5	41±7.1	38±7.1	32±7.9	30±6.6	30±5.6
	F	26±6.9	39±11.7	34±6.6	31±7.6	29±9.7	28±6.4	27±5.1
Mfas	M	78±6.2	95±6.9	124±9.8	164±11.8	124±12.4	105±7.4	71±11.2
	F	79±2.1	91±7.7	84±8.8	104±7.3	99±8.7	96±6.2	73±7.2
Nnit	M	98±28.0	97±25.4	133±33.3	293±60.5	167±23.5	120±19.9	81±25.5
	F	78±20.9	84±35.5	82±26.8	83±42.3	78±22.0	76±26.0	58±17.0
Oluc	M	130±37.5	153±28.1	165±32.0	163±40.5	151±35.2	161±31.6	185±34.6
	F	128±49.8	136±27.0	142±29.5	159±36.8	132±46.2	164±38.4	177±37.2
Pdik	M	65±9.8	83±12.7	104±18.3	102±22.6	84±16.3	81±15.0	75±15.9
	F	67±12.2	77±18.4	88±16.4	95±20.8	85±15.0	80±20.4	78±13.2
Sful	M	23±6.1	25±7.1	23±7.6	29±11.2	27±6.5	23±6.6	23±7.4
	F	29±7.2	34±9.0	35±6.5	37±9.0	31±9.4	28±4.3	29±6.6
Slat	M	30±8.6	34±6.9	34±8.0	37±8.0	41±10.5	39±10.5	34±12.7
	F	28±7.7	34±7.9	30±7.7	29±9.1	33±9.8	29±4.2	33±5.4
Spun	M	61±17.6	73±12.6	66±14.5	69±11.4	64±11.5	63±16.0	62±8.8
	F	65±11.4	79±12.4	70±8.8	68±14.9	70±13.0	67±12.2	60±15.9
Tbil	M	164±12.4	175±28.4	217±48.6	371±35.6	274±35.0	223±38.7	212±9.9
	F	126±29.1	165±20.4	161±16.5	168±25.3	155±28.0	155±10.5	159±12.8
Tfla	M	58±14.8	64±12.3	84±23.3	127±34.5	84±27.0	70±12.9	57±15.0
	F	47±11.1	54±15.1	61±20.1	56±14.0	55±17.0	55±13.2	48±9.8
Tluc	M	68±25.6	88±52.8	79±27.7	134±67.9	80±29.6	61±15.7	59±20.7
	F	68±15.9	64±9.8	64±15.0	69±12.9	56±11.1	57±11.6	56±5.6
Tmin	M	66±17.9	97±25.2	127±22.6	211±48.7	107±23.1	80±17.4	72±24.1
	F	68±13.9	90±18.7	88±19.5	80±18.6	72±12.3	73±19.0	61±15.5
Tput	M	94±35.2	103±41.4	115±41.4	206±67.0	133±40.9	115±38.1	108±33.9
	F	110±48.9	101±53.8	108±49.7	95±38.1	113±54.4	90±43.7	88±36.9
