# Supplementary material for: Comparative analysis reveals the complex role of histoblast nest size in the evolution of novel insect abdominal appendages in Sepsidae (Diptera)
Source: BMC Evol Biol. 2018 Oct 10;18:151. doi: 10.1186/s12862-018-1265-3 (PMC6186081; doi:10.1186/s12862-018-1265-3)
Supplement: Supplementary file 3 — Table S2. The complete dataset used in this research containing measurements of histoblast cell number, histoblast nest area, and abdominal segment length for both sexes and all sampled species. (CSV 54 kb) [file 12862_2018_1265_MOESM3_ESM.csv]

	Species	Sex	Clade	Seg1	Seg2	Seg3	Seg4	Seg5	Seg6	Seg7	Area1	Area2	Area3	Area4	Area5	Area6	Area7	Len1	Len2	Len3	Len4	Len5	Len6	Len7
Arch 14	Arch	M	3.1	27	23	24	26	21	17	25	458.241	473.982	453.254	440.445	458.049	637.332	466.244	NA	NA	NA	NA	NA	NA	NA
Arch 15	Arch	M	3.1	24	32	22	24	28	32	30	584.472	548.964	404.384	639.783	602.256	472.901	399.674	NA	NA	NA	NA	NA	NA	NA
Arch 16	Arch	M	3.1	20	33	20	27	27	17	27	616.519	552.881	583.246	487.669	692.703	623.801	595.383	NA	NA	NA	NA	NA	NA	NA
Arch 17	Arch	M	3.1	19	29	25	27	21	26	21	374.067	364.983	564.176	500.334	435.734	426.482	390.986	NA	NA	NA	NA	NA	NA	NA
Arch 18	Arch	M	3.1	23	24	21	30	29	21	31	573.789	413.024	638.521	660.679	489.387	578.488	639.482	NA	NA	NA	NA	NA	NA	NA
Arch 19	Arch	M	3.1	14	20	18	27	17	24	22	462.507	512.218	514.333	504.468	489.363	673.404	546.945	341.35	372.74	383.1	380.39	359.72	346.56	347.87
Arch 20	Arch	M	3.1	32	18	25	31	20	18	25	415.319	479.474	391.563	350.611	505.249	699.72	501.584	340.28	358.01	404.74	434.3	423.68	517.36	440.07
Arch 21	Arch	M	3.1	28	22	20	19	28	22	21	349.397	428.525	392.019	394.951	655.524	513.408	392.235	381.3	370.14	379.48	452.77	472.69	484.5	545.99
Arch 22	Arch	M	3.1	27	26	21	18	29	29	28	358.854	364.081	296.586	312.063	401.019	417.398	457.508	363.75	367.84	411.62	359.08	445.65	410.36	437.73
Arch 23	Arch	M	3.1	16	22	21	22	29	24	22	341.707	326.242	541.67	454.227	379.967	518.719	573.765	399.53	386.84	453.68	418.05	525.35	499.85	385.44
Arch 24	Arch	M	3.1	28	31	19	21	25	30	24	248.004	287.009	378.321	306.475	288.271	355.309	336.624	368.9	394.85	424.4	452.22	394.75	552.69	542.24
Arch 25	Arch	M	3.1	20	31	28	30	26	28	24	335.603	536.022	326.927	322.06	383.271	413.324	333.067	349.84	461.42	503.85	366.54	490.59	432.78	435.2
Arch 26	Arch	M	3.1	26	19	30	20	18	31	31	453.014	628.656	497.895	483.691	621.662	512.362	517.553	463.61	451.38	430.73	391.61	429.83	428.54	405.1
Arch 27	Arch	M	3.1	29	19	21	30	26	19	17	516.52	683.991	602.809	495.179	443.341	624.919	430.543	384.09	369.45	454.62	369.06	521.12	489.59	479.02
Arch 28	Arch	M	3.1	17	18	32	21	31	27	27	397.414	487.032	517.301	481.492	406.03	514.886	507.375	373.12	393.05	436.46	490.59	481.05	562.68	496.06
Arch01	Arch	F	3.1	17	23	25	22	23	25	24	404.696	322.998	372.132	367.83	272.866	225.822	383.031	NA	NA	NA	NA	NA	NA	NA
Arch02	Arch	F	3.1	21	19	21	28	25	29	21	309.654	337.18	313.904	293.112	383.536	293.161	227.877	NA	NA	NA	NA	NA	NA	NA
Arch03	Arch	F	3.1	23	24	30	30	17	26	26	618.754	410.284	642.967	401.692	621.47	579.329	518.01	291.62	316.16	396.24	461.63	402.54	465.79	361.9
Arch04	Arch	F	3.1	19	20	22	27	30	30	27	329.46	479.541	437.429	385.37	271.834	352.451	305.735	323.43	320.39	356.71	372.85	352.27	489.09	461.63
Arch05	Arch	F	3.1	17	25	26	31	26	17	32	440.845	458.839	372.671	472.551	380.72	467.129	387.816	309.16	306.71	316.4	386.5	361.83	350.42	384.55
Arch06	Arch	F	3.1	12	24	19	21	27	19	23	249.029	271.77	256.931	300.825	274.313	409.16	203.904	327.92	354.08	306.71	374.93	395.87	407.75	406.91
Arch07	Arch	F	3.1	23	24	19	19	26	30	23	485.734	355.393	337.465	235.699	272.049	335.447	278.73	392.86	409.46	435.81	424.35	423.54	412.11	436.92
Arch08	Arch	F	3.1	24	31	31	19	27	25	28	313.728	294.835	258.687	295.36	381.361	363.769	453.987	311	379.5	425.21	463.34	513.13	459.4	432.5
Arch09	Arch	F	3.1	27	27	19	27	18	30	26	387.49	283.082	444.338	480.844	479.546	663.839	425.569	452.66	405.99	425.21	460.21	490.54	533.24	522.04
Arch10	Arch	F	3.1	21	20	28	20	22	19	17	267.307	289.528	264.329	330.641	257.006	294.375	253.123	319.45	358.39	388.2	381.13	470.75	364.95	383.21
Arch11	Arch	F	3.1	23	17	23	20	26	27	30	343.154	445.506	435.662	414.574	418.924	469.248	452.221	363.13	367.18	435.19	419.67	461.35	459.9	485.88
Asep01	Asep	M	3	35	48	NA	56	50	30	55	591.082	896.919	NA	1046.257	903.473	485.524	736.023	695.38	648.41	751.07	747.31	805.94	835.03	852.61
Asep03	Asep	M	3	40	63	77	65	75	48	54	736.524	966.168	1102.221	793.127	971.311	626.02	769.068	512.58	550.77	657.67	644.32	528.74	671.63	674.41
Asep05	Asep	M	3	32	57	58	42	37	37	41	594.063	779.011	983.594	906.328	776.875	526.475	719.401	633.78	661.63	715.28	756.5	751.95	715.56	787.24
Asep08	Asep	M	3	43	53	50	46	44	39	47	797.307	993.109	754.952	768.152	939.782	627.893	830.419	612.12	657.65	798.41	780.21	803.51	774	793.38
Asep10	Asep	M	3	NA	43	49	59	50	NA	43	NA	937.455	888.077	1030.117	943.909	NA	576.327	602.68	662.61	698.2	758.93	772.01	808.24	783.25
Asep11	Asep	M	3	48	59	66	59	55	48	48	822.916	1173.007	981.293	1101.331	1025.37	763.893	808.028	577.4	634.33	675.09	708.13	731.63	688.5	739.72
Asep12	Asep	M	3	53	70	58	71	49	40	54	1067.903	994.849	870.348	1215.5	714.674	804.006	871.166	607.99	698.74	780.02	763.78	833.01	781.29	803.4
Asep15	Asep	M	3	44	56	63	56	40	49	50	694.314	890.721	966.847	672.378	689.164	850.14	740.229	632.46	642.27	709.47	716.18	842.41	788.03	736.65
Asep16	Asep	M	3	44	46	60	46	47	37	49	646.875	806.268	944.239	749.143	757.003	539.78	692.454	542.79	571.43	577.39	654.71	700.89	700.88	800.16
Asep17	Asep	M	3	55	60	61	58	53	48	52	991.764	937.982	888.242	876.77	664.637	923.16	774.844	564.81	656.87	735.54	748.32	716.22	717.71	847.04
Asep18	Asep	M	3	57	43	NA	NA	NA	49	39	702.226	788.875	NA	NA	NA	778.536	629.159	600.05	563.13	705.04	703.68	793.47	771.77	760.27
Asep20	Asep	M	3	41	47	49	59	49	38	47	587.212	749.862	859.917	820.048	969.34	801.079	901.904	702.32	700.59	703.49	742.81	773.02	835.65	745.87
Asep21	Asep	F	3	55	54	56	42	51	45	58	850.66	940.23	994.856	679.67	1020.187	813.303	1081.933	604.46	684.17	803.43	750.52	810.01	758.96	737
Asep23	Asep	F	3	35	NA	52	58	NA	41	NA	557.101	688.274	564.749	992.68	726.99	NA	NA	562.19	548.03	743.86	738.78	794.66	806.12	895.67
Asep24	Asep	F	3	45	50	46	45	54	NA	47	657.839	818.221	779.367	631.42	1074.687	NA	1011.141	555.71	704.72	734.52	787.39	813.74	826.56	782.33
Asep25	Asep	F	3	NA	NA	NA	49	49	36	NA	0.026	0.026	0.026	726.139	743.368	572.463	NA	634.95	687.77	778.64	697.95	798.14	792.45	806.5
Asep27	Asep	F	3	56	49	NA	67	42	29	39	835.72	895.528	NA	979.962	755.73	534.822	584.496	579.06	532.66	636.44	753.96	693.94	712.26	760.95
Asep29	Asep	F	3	54	60	67	51	45	NA	44	878.708	807.731	984.465	936.96	851.887	NA	678.167	493.42	563.3	635.4	652.15	713.25	686.2	626.69
Asep30	Asep	F	3	NA	27	36	30	26	NA	NA	NA	570.637	840.006	866.168	566.944	NA	NA	714.79	682.9	808.84	773.8	860.95	822.09	777.81
Asep31	Asep	F	3	44	63	49	52	61	48	NA	669.846	920.985	741.7	884.952	873.177	842.676	NA	437.49	489.69	456.67	558.5	617.36	639.09	638.85
Asep32	Asep	F	3	55	79	66	66	59	57	49	944.832	1291.126	1186.516	993.043	1002.511	842.828	914.866	551.97	636.06	686.8	617.09	772.42	775.43	779.41
Asep35	Asep	F	3	31	52	44	NA	NA	NA	NA	648.886	845.359	682.558	NA	NA	NA	NA	501.37	611.74	673.83	687.67	716.06	735.6	787.93
Asep38	Asep	F	3	45	63	67	61	45	49	48	873.757	1098.43	1228.615	1131.726	954.116	895.159	736.148	640.92	673.75	649.87	771.81	777.41	789.13	748.76
Asep39	Asep	F	3	50	49	80	48	60	38	56	883.772	774.501	1256.214	971.806	1255.898	782.321	820.72	519.12	581.17	554.12	592.44	610.96	762.69	822.69
Dicra01	Dicra	F	3	40	29	40	30	24	28	NA	517.284	711.436	812.551	908.345	609.075	440.986	795.89	274.05	296.53	327.37	392.96	386.46	409.71	392.75
Dicra02	Dicra	F	3	NA	46	47	40	26	37	25	610.889	804.389	621.695	821.05	704.052	605.924	613.117	281.43	329.89	353.39	346.65	408.91	408.18	340
Dicra03	Dicra	F	3	46	46	47	48	41	29	36	731.005	860.049	1136.427	1173.587	1205.413	824.373	778.194	314.36	381.79	411.32	405.67	445.33	457.23	453.79
Dicra04	Dicra	F	3	40	44	41	43	33	29	40	812.287	918.024	836.498	828.883	676.116	515.866	599.357	313.52	371.46	390.83	407.35	368.6	417.89	462.32
Dicra05	Dicra	F	3	39	52	42	35	35	36	41	791.334	658.901	665.448	560.819	497.167	579.458	496.416	338.96	392.47	419.84	421.93	484.97	480.47	567.2
Dicra06	Dicra	F	3	57	74	57	46	40	NA	54	533.675	622.987	587.476	553.052	668.613	486.546	593.805	302.37	327.57	376.59	382.74	401.12	419.02	448.78
Dicra07	Dicra	F	3	47	36	41	55	37	46	36	758.025	859.673	810.461	544.639	763.293	856.054	578.839	248.2	299.26	314.77	357.73	357.06	413.55	420.68
Dicra08	Dicra	F	3	46	52	61	60	38	50	40	666.253	519.875	683.547	690.463	599.205	642.293	598.084	292.21	326.64	354.07	394.46	427.15	439.12	500.47
Dicra09	Dicra	F	3	39	48	58	37	49	40	31	504.348	431.802	573.775	467.135	444.711	415.602	487.093	338.24	330.95	411.67	367.77	390.74	431.37	499
Dicra10	Dicra	F	3	32	NA	36	30	24	NA	NA	700.221	702.311	674.329	803.723	553.784	673.762	651.371	316.94	294.25	366.09	371.27	418.39	454.54	523.41
Dicra11	Dicra	F	3	41	NA	46	40	29	20	31	767.433	957.327	934.158	857.992	730.966	865.172	655.123	222.17	335.82	367.78	394.72	392.74	393.52	429.99
Dicra12	Dicra	F	3	NA	NA	40	40	39	34	41	541.916	567.538	690.76	590.832	363.633	307.557	871.495	266.17	336.52	329.37	322.41	347.04	445.77	461.54
Dicra16	Dicra	F	3	60	NA	68	51	47	58	NA	858.988	712.505	1092.694	1092.496	842.287	865.449	651.78	NA	NA	NA	NA	NA	NA	NA
Dicra17	Dicra	F	3	43	52	58	29	34	31	33	NA	NA	NA	NA	NA	NA	NA	NA	NA	NA	NA	NA	NA	NA
Dicra18	Dicra	F	3	28	66	65	51	36	56	NA	NA	NA	NA	NA	NA	NA	NA	NA	NA	NA	NA	NA	NA	NA
Dicra19	Dicra	F	3	34	40	35	28	33	30	46	NA	NA	NA	NA	NA	NA	NA	NA	NA	NA	NA	NA	NA	NA
Dicra21	Dicra	F	3	NA	40	NA	23	29	30	28	NA	NA	NA	NA	NA	NA	NA	NA	NA	NA	NA	NA	NA	NA
Dicra22	Dicra	F	3	43	46	43	35	33	36	38	NA	NA	NA	NA	NA	NA	NA	NA	NA	NA	NA	NA	NA	NA
Dicra23	Dicra	F	3	37	43	40	43	34	31	39	NA	NA	NA	NA	NA	NA	NA	NA	NA	NA	NA	NA	NA	NA
Dicra24	Dicra	F	3	33	55	40	42	33	41	28	NA	NA	NA	NA	NA	NA	NA	NA	NA	NA	NA	NA	NA	NA
Dicra25	Dicra	F	3	49	44	36	27	39	26	38	NA	NA	NA	NA	NA	NA	NA	NA	NA	NA	NA	NA	NA	NA
Dicra26	Dicra	F	3	48	44	41	43	NA	33	38	NA	NA	NA	NA	NA	NA	NA	NA	NA	NA	NA	NA	NA	NA
Dicra27	Dicra	F	3	NA	44	55	40	32	42	35	NA	NA	NA	NA	NA	NA	NA	NA	NA	NA	NA	NA	NA	NA
Dicra28	Dicra	M	3	36	33	37	22	29	29	NA	522.848	598.467	579.34	616.493	493.607	402.824	356.829	321	388.91	394.98	423.28	436.02	484.81	517.4
Dicra29	Dicra	M	3	42	63	53	63	36	39	52	451.621	600.194	464.616	514.95	624.042	518.437	509.925	334.97	351.99	401.04	415.02	416.78	488.94	464.87
Dicra30	Dicra	M	3	39	59	43	54	39	34	40	429.85	707.197	613.73	629.996	549.017	496.284	578.252	352.27	432.86	461.43	452.73	478.99	451.31	544.23
Dicra31	Dicra	M	3	46	77	79	76	65	NA	52	658.275	527.286	577.889	855.025	607.269	830.083	571.553	385.74	421.95	465.44	479.8	522.37	498.74	477.52
Dicra32	Dicra	M	3	49	68	57	57	41	40	42	486.183	508.369	851.893	786.389	526.349	649.037	515.22	370	381.32	445.11	459.79	476.76	471.54	545.74
Dicra33	Dicra	M	3	52	49	46	37	34	37	73	378.33	517.145	599.034	375.416	662.343	545.859	447.916	377.27	415.79	453.5	428.84	490.56	533.19	518.21
Dicra34	Dicra	M	3	36	43	42	NA	36	37	NA	570.993	695.804	735.363	463.463	580.072	414.164	429.817	363.79	399.05	389.52	391.88	423.7	521.06	531.96
Dicra35	Dicra	M	3	43	44	37	36	36	30	45	314.843	452.326	420.052	453.48	478.977	460.852	664.07	337.26	377.38	411.81	487.92	460.3	474.7	538.42
Dicra38	Dicra	M	3	56	61	62	41	50	45	48	475.977	522.018	481.456	527.424	524.233	415.081	454.562	518.25	575.83	400.15	706.72	740.47	743.35	669.14
Dicra39	Dicra	M	3	51	42	41	56	53	33	NA	379.965	492.612	436.964	604.994	384.778	298.004	383.835	552.73	494.86	501.92	474.03	491.91	412.57	335.44
Dicra40	Dicra	M	3	46	37	43	37	35	31	38	352.009	576.795	541.949	511.732	574.731	573.366	410.479	321.3	368.24	423.77	410.74	480.47	470.09	482.05
Dicra41	Dicra	M	3	41	33	48	32	31	27	34	660.516	510.512	475.456	413.973	486.796	336.489	418.087	333.63	335.54	392.03	387.21	422.15	461.66	477.62
Dicra42	Dicra	M	3	48	44	40	45	32	34	43	NA	NA	NA	NA	NA	NA	NA	NA	NA	NA	NA	NA	NA	NA
Dicra43	Dicra	M	3	47	66	57	46	41	50	40	NA	NA	NA	NA	NA	NA	NA	NA	NA	NA	NA	NA	NA	NA
Dicra44	Dicra	M	3	42	50	35	32	NA	33	39	NA	NA	NA	NA	NA	NA	NA	NA	NA	NA	NA	NA	NA	NA
Dicra45	Dicra	M	3	64	NA	63	71	63	31	NA	NA	NA	NA	NA	NA	NA	NA	NA	NA	NA	NA	NA	NA	NA
Dicra46	Dicra	M	3	58	58	NA	50	NA	40	31	NA	NA	NA	NA	NA	NA	NA	NA	NA	NA	NA	NA	NA	NA
Dicra47	Dicra	M	3	42	48	47	39	26	27	51	NA	NA	NA	NA	NA	NA	NA	NA	NA	NA	NA	NA	NA	NA
Dicra48	Dicra	M	3	NA	61	NA	57	43	55	48	NA	NA	NA	NA	NA	NA	NA	NA	NA	NA	NA	NA	NA	NA
Dicra49	Dicra	M	3	60	53	89	69	44	49	51	NA	NA	NA	NA	NA	NA	NA	NA	NA	NA	NA	NA	NA	NA
Malb01	Malb	M	3.2	39	38	33	46	36	37	26	535.915	455.396	511.413	725.553	458.088	553.187	442.714	510.72	571.56	613.37	663.38	665.17	680.02	712.34
Malb02	Malb	F	3.2	52	76	61	66	75	68	90	612.281	1172.658	826.92	867.064	1036.4	865.391	1107.663	429.08	417.83	481.35	553.09	576.09	575.7	596.27
Malb03	Malb	F	3.2	43	61	79	59	64	59	54	567.541	641.838	812.484	570.656	626.016	624.783	569.353	419.2	413.26	505.18	546.89	618.53	632.54	732.63
Malb04	Malb	M	3.2	61	56	56	62	42	43	35	1083.749	1159.655	1090.67	1233.988	824.137	700.826	730.77	537.59	514.36	553.06	556.81	631.93	609.52	659.58
Malb05	Malb	F	3.2	19	42	40	44	53	42	42	452.507	803.204	844.264	623.309	1309.679	752.207	584.82	456.11	529.86	546.81	618.32	677.86	580.81	748.36
Malb06	Malb	M	3.2	46	58	32	71	68	99	39	635.844	793.846	640.908	1234.555	1027.143	1156.247	487.826	458.8	541.25	612.35	633	759.36	656.73	735.06
Malb07	Malb	F	3.2	47	49	40	53	67	54	43	570.885	759.62	716.997	952.471	917.899	753.314	527.408	NA	NA	NA	NA	NA	NA	NA
Malb08	Malb	M	3.2	26	36	36	42	32	22	21	358.253	493.726	498.333	689.975	455.256	345.278	322.267	503.26	550.58	607.25	549.43	685.02	642.86	751.04
Malb09	Malb	M	3.2	55	41	61	73	75	75	84	889.858	584.726	914.016	983.192	1011.372	1042.466	949.178	546.85	587.11	655.1	693.98	742.79	779.51	768.76
Malb10	Malb	M	3.2	21	27	20	33	20	23	31	241.743	331.425	329.157	476.59	252.84	304.722	353.697	526.39	566.8	677.26	646.25	731.48	730.24	673.98
Malb11	Malb	M	3.2	18	18	23	29	19	19	18	242.027	286.993	377.71	342.495	272.336	261.853	206.502	567.83	578.12	656.24	651.15	700.21	707.49	669.8
Malb12	Malb	F	3.2	27	25	30	26	34	32	26	435.916	465.975	472.331	417.085	553.665	435.527	389.209	498.02	553.45	624.33	634.13	642.42	679.35	738.51
Malb13	Malb	M	3.2	19	15	18	28	26	16	13	363.403	255.859	282.351	285.048	388.714	208.638	205.065	492.07	570.05	585.6	622.39	657.52	721.29	730.93
Malb14	Malb	F	3.2	20	23	30	22	20	27	15	247.605	203.832	370.952	266.923	218.752	373.873	291.094	318.03	357.96	352.96	487.68	559.66	520.07	604.7
Malb15	Malb	M	3.2	18	29	26	27	24	21	14	419.914	556.389	378.838	380.064	371.875	552.637	264.642	483.19	544.22	549.83	626.92	614.52	655.64	701.44
Malb16	Malb	F	3.2	21	18	18	19	19	18	33	235.704	264.365	252.794	246.827	292.775	350.328	729.311	478.42	489.39	511.76	653.52	598.94	618.15	573.73
Malb17	Malb	F	3.2	34	38	33	40	34	28	28	622.236	450.388	456.513	479.3	455.017	392.703	422.828	383.1	409.95	444.92	531.94	591.93	608.64	724.33
Malb26	Malb	M	3.2	43	58	53	76	75	75	71	483.374	741.403	650.62	1160.229	1089.008	1064.514	946.125	492.82	549.1	602.63	645.05	659.74	644.75	742.81
Malb27	Malb	F	3.2	51	47	51	46	41	25	54	749.605	611.502	789.818	683.745	732.08	452.3	874.443	450.2	434.3	572.17	648.87	568.91	641.54	635.98
Malb28	Malb	F	3.2	31	58	47	55	55	62	51	544.745	812.393	724.636	955.54	941.674	1063.842	760.715	377.52	376	429.34	436.64	488.42	524.12	652.94
Malb29	Malb	F	3.2	49	36	55	45	58	43	37	741.812	542.094	758.796	623.719	870.46	776.519	464.735	377.54	461.94	491.5	533.35	554.26	541.85	544.27
Malb30	Malb	M	3.2	57	56	28	72	67	59	59	899.723	928.669	640.939	1278.328	1128.904	898.797	1021.492	387.58	499.54	507.78	534.62	539.11	637.26	622.73
Malb31	Malb	F	3.2	36	41	44	49	48	40	39	588.465	722.052	816.244	829.991	685.591	421.101	670.71	440.93	460.69	568.15	597.3	650.33	686.92	655.13
Malb32	Malb	F	3.2	57	57	74	64	53	65	67	753.66	851.465	1100.85	988.645	755.005	763.721	1065.107	556.74	525.15	529.47	522.68	541.38	543.68	573.23
Malb33	Malb	M	3.2	47	59	68	76	60	58	72	567.366	804.85	971.463	1140.047	902.128	823.021	1010.831	484.96	550.7	572.94	632.39	626.67	665.81	639.64
Malb34	Malb	F	3.2	14	30	28	24	37	35	35	257.066	433.002	411.112	426.441	605.904	537.578	309.226	NA	NA	NA	NA	NA	NA	NA
Malb35	Malb	F	3.2	18	22	24	23	23	24	13	281.521	340.695	305.349	290.52	314.975	352.451	241.374	NA	NA	NA	NA	NA	NA	NA
Malb36	Malb	F	3.2	54	61	56	32	45	49	48	749.987	910.205	951.083	612.966	852.078	1015.836	879.453	NA	NA	NA	NA	NA	NA	NA
Malb37	Malb	M	3.2	39	52	51	55	32	46	29	676.716	863.564	874.515	843.078	612.359	785.11	430.279	NA	NA	NA	NA	NA	NA	NA
Malb39	Malb	M	3.2	24	29	44	40	33	34	27	501.625	534.868	739.86	790.774	549.624	625.757	454.74	NA	NA	NA	NA	NA	NA	NA
Malb40	Malb	M	3.2	38	40	48	70	39	35	33	621.669	541.198	547.646	813.553	541.125	387.587	530.582	NA	NA	NA	NA	NA	NA	NA
Malb41	Malb	F	3.2	44	53	61	62	67	63	60	738.825	892.264	993.353	1136.388	1282.759	1171.016	953.905	NA	NA	NA	NA	NA	NA	NA
Malb42	Malb	F	3.2	14	25	17	19	28	22	12	314.447	384.139	263.026	330.766	437.241	403.477	278.329	NA	NA	NA	NA	NA	NA	NA
Malb43	Malb	M	3.2	53	77	86	80	73	52	36	745.873	859.667	995.753	1131.35	1039.69	851.689	727.537	NA	NA	NA	NA	NA	NA	NA
Marm01	Marm	F	2	23	23	34	43	57	46	25	246.763	314.331	393.65	463.74	783.738	596.277	330.803	311.16	315.02	350.02	365.26	349.57	431.87	394.81
Marm02	Marm	F	2	21	45	36	37	33	24	29	318.437	594.193	508.491	768.104	573.667	456.257	441.353	313.81	307.73	341.21	386.74	381.89	413.02	274.54
Marm03	Marm	F	2	23	23	35	26	14	31	18	362.465	309.563	545.705	463.194	311.793	544.067	187.846	255.44	302.5	297.62	290.91	317.39	412.29	325.81
Marm04	Marm	F	2	24	32	19	24	29	26	22	337.533	427.38	286.368	405.285	467.593	401.832	408.261	328.12	307.59	323.39	303.87	330.68	407.64	345.98
Marm05	Marm	F	2	28	40	35	23	24	24	35	454.796	515.504	452.035	448.967	406.792	381.676	605.89	296.9	304.63	314.5	350.57	345.56	400.26	346.96
Marm06	Marm	F	2	38	49	41	31	31	31	28	497.086	789.814	684.709	544.182	532.062	499.024	471.084	301.03	319.73	381.25	362.94	430.85	424.5	395.53
Marm07	Marm	F	2	26	41	34	35	34	28	28	394.326	445.675	493.041	451.72	540.398	443.499	393.065	289.68	319	368.14	416.81	424.42	447.66	390.85
Marm08	Marm	F	2	30	38	33	25	26	24	21	444.283	564.138	615.741	483.681	580.435	557.033	272.787	258.21	334.64	330.09	335.5	323.53	412.86	357.48
Marm09	Marm	F	2	36	49	38	30	24	22	26	696.168	769.942	623.132	646.188	496.917	361.365	463.663	311.14	321.89	406.6	338.53	349.94	383.88	452.33
Marm10	Marm	F	2	33	43	34	27	27	29	29	437.577	457.957	464.824	408.677	553.833	428.556	464.086	232.31	313.38	355.73	347.92	412.22	397.09	334.18
Marm11	Marm	F	2	22	41	23	32	25	33	37	334.349	612.465	344.177	659.8	501.054	499.024	736.865	290.25	340.94	339.13	364.24	403.95	419.78	419.44
Marm12	Marm	F	2	18	33	31	21	23	23	24	336.341	407.339	365.533	305.217	387.42	403.909	311.393	226.64	267.55	311.07	378.13	361.23	434.51	353.06
Marm13	Marm	F	2	35	68	47	48	38	36	31	571.821	1056.487	967.247	974.73	575.551	568.03	488.842	NA	NA	NA	NA	NA	NA	NA
Marm14	Marm	F	2	14	24	32	36	21	25	23	323.705	329.881	358.304	616.641	387.805	415.252	389.774	NA	NA	NA	NA	NA	NA	NA
Marm17	Marm	F	2	25	41	32	30	25	23	25	626.146	565.331	708.449	691.515	485.781	425.05	476.675	NA	NA	NA	NA	NA	NA	NA
Marm19	Marm	M	2	25	63	48	33	50	24	32	370.378	817.93	670.382	573.298	716.978	292.844	487.057	304.46	298.32	362.11	319.6	391.57	349.39	365.96
Marm20	Marm	M	2	29	36	37	35	21	39	26	451.551	416.582	472.53	396.972	680.418	369.502	405.547	238.95	253.49	279.49	332.18	368.59	331.54	290.27
Marm21	Marm	M	2	32	38	37	36	36	22	27	338.517	404.555	418.928	455.073	441.792	251.654	257.452	280.29	254.68	297.58	299.51	341.99	306.99	384.72
Marm22	Marm	M	2	28	51	45	42	37	30	38	344.954	624.001	625.208	423.788	513.282	383.075	499.147	238.67	273.09	263.36	310.41	310.22	360.45	415.14
Marm29	Marm	M	2	44	49	45	46	35	NA	31	580.365	722.969	633.414	637.882	434.87	537.037	425.442	285.78	294.42	337.86	332.67	299.1	300.18	285.44
Marm30	Marm	M	2	37	47	42	28	29	29	30	717.878	685.117	791.29	631.122	636.921	476.898	598.361	330.91	297.36	338.7	381.88	333.32	372.19	348.9
Marm31	Marm	M	2	33	46	34	35	27	28	NA	587.502	682.179	792.275	750.985	677.818	534.069	512.805	257.47	260.78	322.27	339.16	386.69	300.54	381.7
Marm32	Marm	M	2	25	27	31	50	40	42	36	412.153	450.628	589.717	961.033	822.652	847.577	575.051	350.5	294.68	347.04	387.9	385.8	284.25	376.47
Marm37	Marm	M	2	35	46	52	38	25	29	37	512.705	547.496	771.365	632.191	478.198	571.506	696.006	226.69	267.39	265.52	307.73	354.65	343.87	308.52
Marm38	Marm	M	2	39	47	50	31	32	29	27	811.824	663.291	683.417	415.421	460.041	532.354	363.226	265.21	297.26	333.95	330.27	372.2	370.51	391.91
Marm39	Marm	M	2	24	33	34	32	30	24	20	428.395	711.449	646.91	642.319	595.369	386.367	456.557	NA	NA	NA	NA	NA	NA	NA
Marm40	Marm	M	2	24	38	35	48	26	38	NA	441.792	517.642	620.901	760.906	514.958	590.87	NA	NA	NA	NA	NA	NA	NA	NA
Mfas01	Mfas	F	2	78	81	69	96	105	92	81	1050.007	1065.652	1033.472	1247.05	963.502	964.355	666.495	413.31	405.14	396.89	434.47	512.43	544.42	476.65
Mfas02	Mfas	F	2	81	89	82	99	93	90	65	1175.733	1170.83	1570.047	1032.787	1271.299	931.406	901.329	504.01	482.14	574.01	606.59	638.85	645.07	650.59
Mfas03	Mfas	F	2	82	97	100	99	101	110	66	1130.66	1254.476	1471.61	1591.556	1281.44	862.673	978.654	376.48	409.83	530.18	483.25	560.51	499.09	523.28
Mfas04	Mfas	F	2	76	90	87	115	115	97	74	981.48	1105.85	1329.09	1418.556	1155.272	1163.025	912.697	373.44	409.42	447.82	457.93	456.39	478.51	411.89
Mfas05	Mfas	F	2	80	81	82	113	102	96	79	1017.813	1295.97	1135.171	1321.084	1184.279	1094.964	871.27	419.73	497.71	534.02	497.04	504.56	536.31	531.54
Mfas06	Mfas	F	2	78	92	79	99	91	94	68	986.33	1200.813	1296.641	1246.614	1082.001	1062.612	838.62	459.85	531.15	567.86	588.5	649.55	631.64	591.4
Mfas07	Mfas	F	2	78	104	87	110	88	98	82	1162.09	1090.52	1363.078	1366.433	1118.974	909.987	855.232	329.83	389.74	436.79	495.38	502.47	474.29	565.68
Mfas08	Mfas	F	2	77	92	86	103	99	92	66	1071.752	1140.87	1327.137	1332.174	1184.664	1057.17	892.998	226.47	275.34	351.08	349.68	372.59	429.37	376.62
Mfas09	Mfas	M	2	72	92	110	172	122	103	65	1005.02	1192.571	1224.7	1189.57	1197.173	836.528	782.985	377.3	429.03	479.83	480.86	507.94	508.45	591.9
Mfas10	Mfas	M	2	84	102	141	181	125	111	82	930.61	1134.821	1449.987	1246.198	1164.89	1001.314	985.574	404.32	372.66	460.42	465.68	522.4	543.84	555.1
Mfas11	Mfas	M	2	81	103	125	169	115	107	76	949.071	1180.493	1259.21	1368.711	1193.905	982.15	767.774	322.57	362.24	411.05	431.67	419.86	374.99	374.12
Mfas12	Mfas	M	2	81	91	128	166	118	103	63	1145.92	1193.53	1297.578	1380.789	1054.32	1067.116	870.035	393.89	440.98	451.47	550.38	512.9	482.53	410.57
Mfas13	Mfas	M	2	84	87	125	144	152	96	61	918.4	942.669	1031.2	1253.537	1240.379	934.683	755.796	402.3	448.01	514.44	519.22	565.41	475.24	443.26
Mfas14	Mfas	M	2	84	96	123	175	129	114	58	1092.11	1104.68	1205.608	1310.57	1145.56	1069.3667	1006.872	422.36	439.1	456.55	440.53	601.68	531.39	414.48
Mfas15	Mfas	M	2	71	88	132	160	107	102	62	1032.9	1111.617	1146.335	1341.126	1134.288	1011.036	901.192	411.54	422	534.11	451.92	572.48	492.13	408.61
Mfas16	Mfas	M	2	77	104	118	150	126	117	90	972.83	983.417	1216.457	1325.193	1172.381	921.862	744.795	407.54	429.12	510.55	554.13	554.56	514.32	454.78
Mfas17	Mfas	M	2	68	88	111	162	124	96	78	968.99	1092.479	1324.675	1352.99	1076.957	938.145	760.428	399.44	447.96	472.34	510.21	560.87	411.18	387.19
Nem01	Nem	F	2	62	53	71	82	75	80	54	1291.414	1324.611	1928.993	1664.549	1439.519	1931.086	1097.957	598.1	602.81	654.3	625.45	551.45	636.15	535.06
Nem02	Nem	F	2	77	46	69	36	57	53	45	1583.522	1640.666	1661.11	807.43	1275.35	1174.669	1339.458	502.09	555.27	599.32	609.07	659.94	597.95	603.18
Nem03	Nem	F	2	94	127	106	140	92	115	83	2112.645	3476.22	2200.08	3267.297	1943.562	2519.34	1611.613	430.08	489.49	558.23	594.05	570.44	614.82	525.35
Nem04	Nem	F	2	110	127	125	128	114	98	74	2323.277	2469.395	2640.72	2466.746	2188.716	1561.882	1765.871	450.78	479.57	559.2	580.32	550.28	571.72	563.89
Nem05	Nem	F	2	53	73	57	57	69	55	47	920.65	1282.72	1049.016	983.562	1083.111	1279.857	1065.465	448.03	535.48	543.59	508.03	613.67	613.57	488.76
Nem06	Nem	F	2	74	76	66	55	58	56	42	1090.972	1331.853	1255.12	965.041	997.277	1319.078	1108.959	469.35	518.247	548.17	546.63	597.77	467.63	563.61
Nem07	Nem	M	2	120	127	152	300	154	150	105	2446.003	2073.658	2336.521	5604.096	3135.812	3055.426	1857.707	497.03	513.29	516.49	554.36	592.88	557.33	553.54
Nem53	Nem	M	2	86	78	102	276	155	116	116	1309.807	1039.709	1816.713	5702.299	2152.4	2051.57	2513.316	446.3	486.19	581.42	540.49	477.19	587.38	521.63
Nem55	Nem	M	2	103	99	146	342	184	125	91	1622.359	1668.629	2819.288	5129.982	3076.874	1941.362	1422.151	495.2	499.41	457.76	578.47	517.13	607.12	547.11
Nem60	Nem	M	2	117	100	140	323	195	141	92	1576.921	1431.957	2008.802	5419.099	3204.044	2212.385	1366.866	424.71	436.85	537.02	523.25	559.67	517.47	513.76
Nem62	Nem	M	2	129	94	184	297	173	105	67	1602.385	2260.557	3007.959	5158.949	3044.296	1877.232	1396.453	465.39	455.38	536.69	523.14	546.93	602.19	561.8
Nem66	Nem	M	2	109	136	123	371	172	112	81	1912.629	2762.485	2761.417	6440.237	3354.22	2047.895	1542.72	455.09	481.8	573.36	578.32	658.48	578.27	634.73
Nem67	Nem	M	2	44	57	74	170	120	87	41	578.021	775.6	1142.434	2694.19	1668.394	1355.095	714.654	526.21	530.72	584.25	616.39	631.16	610.83	616.06
Nem68	Nem	M	2	76	86	141	265	181	123	54	1276.119	1565.343	2260.877	4245.412	3189.09	2005.684	986.446	532.37	519.2	551.12	597.8	603.7	652.06	460.95
Oluc01	Oluc	F	1	161	173	162	201	166	182	230	3299.226	3730.645	3214.271	3911.235	3751.381	4027.924	4239.509	885.28	1002.03	1108.86	1253.38	1221.52	1309.07	1266.1
Oluc02	Oluc	F	1	94	96	146	128	96	144	133	2160.847	2082.519	4107.353	2987.857	2290.432	3665.727	3277.059	824.42	1063.54	1044.09	1135.2	1187.42	1158.95	1189.87
Oluc03	Oluc	F	1	227	NA	NA	207	113	198	180	4897.388	5034.324	NA	4844.081	2260.129	3774.484	3007.433	583.07	771.28	795.02	873.7	740.67	804.19	804.27
Oluc04	Oluc	F	1	99	157	99	138	84	161	197	2282.909	2981.93	2450.227	2920.144	3193.397	2396.722	3820.736	956.71	1102.63	1160.65	1298.39	1364.94	1332.25	1136.8
Oluc05	Oluc	F	1	97	138	162	154	131	97	124	2811.533	3840.733	3806.514	2056.831	2839.976	1747.415	2763.567	751.33	757.98	924.1	918.37	871.63	894.77	835.21
Oluc06	Oluc	F	1	117	123	111	111	115	156	194	2897.839	2430.276	1752.729	2343.482	2605.532	3270.288	5189.755	854.62	928.43	1101.26	1215.26	1141.97	1227.69	1041.68
Oluc07	Oluc	F	1	98	128	169	177	218	213	184	2369.584	2855.293	3945.408	3950.479	4681.609	4652.17	4419.031	843.07	937.81	1037.15	1080.25	1207.77	1217.04	1222.84
Oluc11	Oluc	M	1	156	197	194	150	159	164	214	3880.623	4070.885	3798.385	3328.863	3831.984	3745.757	4861.567	847.11	925.11	1068.39	1163.25	1279.75	1260.58	1087.24
Oluc12	Oluc	M	1	110	159	179	194	193	NA	209	2350.833	3417.707	3455.342	4303.925	4545.886	4808.695	4515.827	715.49	845.02	851.08	1011.83	1016.22	1191.38	954.28
Oluc13	Oluc	M	1	195	155	180	203	174	199	206	NA	3237.453	3974.669	4467.466	4226.131	NA	4335.006	781.41	890.62	1014.44	1067.07	1124.78	1181.29	1181.55
Oluc14	Oluc	M	1	NA	129	158	145	104	145	190	3955.101	2806.1	3369.517	3167.202	1863.345	3683.477	4447.468	655.83	811.21	682.24	725.96	687.05	699.99	993.64
Oluc15	Oluc	M	1	129	145	208	195	197	200	192	3137.466	3905.414	5656.026	4849.606	4633.069	5586.223	4336.483	845.47	775.06	1036.54	1115.98	1214.19	1224.54	1261.66
Oluc16	Oluc	M	1	112	152	154	195	144	164	196	2920.678	4454.813	2917.705	4375.285	2780.637	3170.775	3805.723	794.39	788.87	1012.77	1089.61	1156.02	1245.63	1015.17
Oluc17	Oluc	M	1	77	107	112	92	117	113	107	2462.734	2532.689	3154.569	2392.213	3532.398	4244.091	2958.01	788.01	910.45	882.46	921.34	970.9	876.62	778.55
Oluc18	Oluc	M	1	133	181	132	126	123	140	169	3090.449	5025.581	4252.359	3587.676	4351.562	4872.268	4597.505	756.19	866.46	972.03	1040.35	1079.49	1210.68	1231.82
Pdik01	Pdik	F	4	82	113	87	124	96	88	87	1245.471	1724.7	1207.05	1897.842	1777.295	1359.643	1250.147	421.41	443.61	509.07	509.25	538.9	501.35	555.36
Pdik02	Pdik	F	4	80	75	102	120	79	93	79	1267.004	1138.175	1919.488	1972.741	1444.766	1564.787	1422.161	390.93	424.22	465.23	505.18	509.11	592.62	627.27
Pdik03	Pdik	F	4	55	63	105	100	97	78	62	1298.02	910.807	1447.6	1476.668	1642.084	1138.817	918.927	448.54	476.97	544.32	585.41	604.88	555.29	548.12
Pdik04	Pdik	F	4	58	67	101	81	65	61	84	1041.226	1093.956	1786.355	1377.159	720.901	1060.245	1207.863	477.77	548.99	482.37	556.22	595.25	655.81	674.73
Pdik05	Pdik	F	4	71	86	77	93	108	113	83	1151.427	1377.834	1241.443	1445.703	1690.421	1819.609	1456.461	488.11	581.93	575.83	643.05	639.1	614.27	681.2
Pdik06	Pdik	F	4	64	79	74	72	88	66	83	1060.91	1072.79	1202.533	1141.683	956.104	1233.061	1414.859	455.74	533.94	539.52	547.05	464.32	451.74	479.56
Pdik07	Pdik	M	4	NA	77	95	113	80	95	77	NA	1606.269	1830.039	1746.922	1185.476	1561.016	1213.879	462.95	631.9	557.41	595.62	477.58	473.17	576.16
Pdik08	Pdik	M	4	59	63	NA	NA	57	44	31	672.977	873.543	898.84	NA	758.83	754.089	414.341	332.56	337.51	470.48	428.61	495.5	636.24	427.96
Pdik09	Pdik	M	4	NA	107	115	155	105	99	78	NA	1439.338	1553.092	2262.091	1445.583	1378.172	905.14	404.55	440.08	441.12	505.01	421.75	363.68	411.92
Pdik10	Pdik	M	4	NA	97	NA	83	85	NA	62	NA	911.132	NA	1220.185	1028.601	NA	876.94	457.95	478.7	579.42	525.32	484.76	344.57	499.18
Pdik11	Pdik	M	4	59	69	104	82	115	86	87	947.4	920.628	1468.402	1068.127	1541.281	1286.595	1159.872	333.17	389.31	440.52	397.42	482.1	483.55	525.49
Pdik12	Pdik	M	4	83	93	110	100	96	77	80	1165.709	1534.827	1694.137	1417.256	1300.112	1040.779	1005.127	410.87	457.07	429.1	443.78	481.9	483.97	532.47
Pdik14	Pdik	M	4	55	78	89	109	72	77	79	880.863	1041.315	1089.41	1582.843	988.712	1102.966	1057.701	491.57	518.02	565.88	620.43	648.95	625.71	525.1
Pdik15	Pdik	M	4	70	83	99	103	71	95	75	1205.074	1128.726	1502.155	1486.404	998.523	1251.908	1016.478	419.7	507.136	468.17	542.07	558.03	534.43	540.31
Pdik16	Pdik	M	4	72	69	120	79	63	94	73	1277.003	873.385	1792.085	1245.066	1041.325	1446.046	1166.96	450.11	471.22	466.14	528.89	576.79	589.8	582.02
Pdik17	Pdik	M	4	NA	91	124	79	94	73	91	NA	1443.752	1738.081	1143.106	1305.197	1058.873	1183.614	NA	NA	NA	NA	NA	NA	NA
Pdik18	Pdik	M	4	61	93	68	117	90	83	74	960.111	1205.213	1117.544	1489.94	1373.849	1153.702	931.024	NA	NA	NA	NA	NA	NA	NA
Pdik19	Pdik	M	4	74	87	131	117	82	73	77	1011.384	1319.05	1793.048	1632.497	1249.038	1089.797	937.588	NA	NA	NA	NA	NA	NA	NA
Pdik20	Pdik	M	4	55	78	90	83	85	75	97	1137.416	1161.577	1365.973	1441.11	1298.533	1212.522	1346.688	NA	NA	NA	NA	NA	NA	NA
Pdik25	Pdik	F	4	76	82	96	101	73	92	93	1182.895	1206.507	1451.158	1457.395	1556.758	1355.076	1138.651	428.52	473.3	489.75	532.23	585.09	632.86	640.92
Pdik26	Pdik	F	4	49	51	59	67	71	50	54	886.021	908.071	857.398	1029.243	1200.439	808.984	540.276	433.76	502.62	548.03	566.37	575.8	660.37	598.93
Slat01	Slat	F	3	37	43	38	49	39	28	36	602.39	726.746	572.456	810.362	644.541	575.575	586.309	246.3	292.41	298.31	417.47	404.58	442	477.95
Slat02	Slat	F	3	34	26	23	21	NA	35	31	389.084	377.756	353.519	305.144	NA	564.478	445.674	351.72	399.5	425.43	408.7	465.94	495.01	468.15
Slat03	Slat	F	3	24	NA	NA	26	35	29	31	377.005	NA	NA	472.073	668.231	512.088	554.859	353.29	364.44	358.42	425.81	427.99	392.1	531.4
Slat04	Slat	F	3	22	34	24	26	38	33	31	422.103	536.622	531.017	616.064	589.447	619.823	551.971	350	373.47	446.41	467.63	433.89	483.27	492.42
Slat05	Slat	F	3	NA	NA	NA	NA	26	25	NA	NA	NA	NA	NA	561.169	404.604	NA	259.47	292.44	263.59	407.4	394.36	413.45	488.4
Slat07	Slat	F	3	32	NA	NA	NA	NA	NA	26	383.427	NA	NA	NA	NA	NA	510.756	282.94	296.19	332.82	359.95	367.95	386.41	390.8
Slat08	Slat	F	3	33	27	26	30	24	22	28	624.59	408.679	462.085	564.993	505.139	535.534	439.892	320.45	362.72	380.77	451.73	464.66	452.58	532.24
Slat10	Slat	F	3	23	25	35	24	20	NA	NA	458.913	453.256	636.8	471.5	499.627	NA	NA	307.11	332.92	408.47	425.97	480.07	419.3	456.27
Slat11	Slat	F	3	17	27	23	27	28	NA	NA	343.649	534.499	439.259	425.861	483.664	NA	NA	343.66	350.68	373.34	459.83	408	446.68	459.58
Slat12	Slat	F	3	NA	25	20	23	22	NA	23	NA	457.186	331.129	578.39	421.358	NA	305.072	264.75	297.72	309.05	403.3	409.74	416.28	408.09
Slat13	Slat	F	3	31	NA	33	17	35	33	34	528.776	NA	591.946	328.399	567.538	539.674	575.713	346.98	378.47	428.59	456.24	469.77	479.1	506.14
Slat14	Slat	F	3	29	35	35	32	37	28	38	451.529	537.466	577.362	630.556	733.55	602.581	815.07	304.29	337.87	305.23	344.8	353.43	339.26	386.21
Slat17	Slat	F	3	41	48	45	42	58	NA	38	842.742	961.237	579.406	818.241	1467.219	NA	870.599	NA	NA	NA	NA	NA	NA	NA
Slat18	Slat	F	3	NA	40	24	37	NA	32	NA	NA	585.036	391.226	566.107	NA	591.821	NA	NA	NA	NA	NA	NA	NA	NA
Slat19	Slat	F	3	20	26	27	15	23	24	NA	258.385	367.926	497.233	403.615	404.327	461.227	NA	NA	NA	NA	NA	NA	NA	NA
Slat21	Slat	F	3	20	42	40	33	35	NA	35	295.973	562.059	501.545	528.908	484.574	NA	454.258	NA	NA	NA	NA	NA	NA	NA
Slat22	Slat	F	3	36	41	NA	NA	35	NA	43	515.451	687.958	NA	NA	737.697	NA	909.314	NA	NA	NA	NA	NA	NA	NA
Slat23	Slat	F	3	18	32	24	33	NA	32	35	303.661	510.961	529.119	670.901	NA	564.175	515.609	NA	NA	NA	NA	NA	NA	NA
Slat24	Slat	M	3	NA	34	35	39	48	43	NA	NA	499.066	661.459	474.862	740.196	730.28	NA	392.02	416.66	457.06	479.5	491.27	513.84	501.64
Slat25	Slat	M	3	24	35	44	27	NA	NA	48	400.787	649.486	800.189	452.498	NA	NA	596.449	327.3	397.83	454.84	473.82	453.16	470.22	412.42
Slat26	Slat	M	3	35	24	24	36	52	NA	20	605.541	373.49	345.937	560.45	796.773	NA	387.679	321.91	374.34	404.71	385.96	438.09	426.8	392.93
Slat28	Slat	M	3	33	36	24	26	NA	NA	NA	514.917	640.282	431.037	406.332	NA	NA	NA	302.11	359.48	421.13	465.27	455.56	424.15	469.56
Slat30	Slat	M	3	28	29	NA	NA	NA	NA	NA	374.031	504.875	NA	NA	NA	NA	NA	324.96	321.85	399.42	417.94	494.59	443.32	561.92
Slat31	Slat	M	3	39	47	37	45	NA	46	50	553.738	897.802	801.415	994.421	NA	907.409	942.624	393.62	349.53	369.7	446.21	449.04	482.62	537.41
Slat32	Slat	M	3	15	30	25	35	29	38	NA	229.499	519.4	459.757	548.991	536.839	732.113	NA	319.05	359.06	397.36	384.54	405.15	485.16	486.68
Slat33	Slat	M	3	36	44	41	51	50	51	NA	612.629	679.802	722.968	NA	773.453	748.234	796.707	338.27	334.82	383.79	455.02	478.07	383.04	489.87
Slat34	Slat	M	3	24	26	37	36	26	23	NA	404.802	470.089	NA	595.968	598.012	500.965	379.438	352.5	373.13	437.99	440.58	461.37	493.95	503.64
Slat35	Slat	M	3	21	25	28	30	NA	NA	NA	314.276	378.449	343.788	534.367	NA	NA	NA	317.15	367.43	486.34	439.77	492.55	488.36	507.71
Slat36	Slat	M	3	NA	37	36	33	47	35	20	NA	471.032	529.943	505.172	774.989	640.591	341.032	343.65	383.04	446.41	447.85	455.94	481.81	397.82
Slat37	Slat	M	3	40	41	44	51	42	51	31	641.185	576.201	612.352	785.262	690.977	856.238	561.531	337.47	432.8	471.46	464.44	488.65	506.39	519.47
Slat38	Slat	M	3	38	40	36	36	37	33	NA	542.648	542.589	539.035	704.995	599.911	466.812	NA	NA	NA	NA	NA	NA	NA	NA
Slat39	Slat	M	3	24	26	28	30	NA	21	24	410.222	429.263	399.105	605.97	NA	397.417	333.489	NA	NA	NA	NA	NA	NA	NA
Slat40	Slat	M	3	35	30	28	33	24	31	31	454.364	469.818	395.842	596.265	525.947	579.333	544.066	NA	NA	NA	NA	NA	NA	NA
Slat41	Slat	M	3	20	39	51	49	53	39	47	325.498	589.493	634.664	777.87	873.974	660.516	850.278	NA	NA	NA	NA	NA	NA	NA
Slat42	Slat	M	3	43	35	31	36	43	52	NA	533.688	774.686	456.724	656.442	640.394	578.733	NA	NA	NA	NA	NA	NA	NA	NA
Sful01	Sful	F	3	25	24	37	49	43	32	36	475.857	696.967	716.08	923.712	703.939	501.593	443.556	454.85	473.71	529.24	523.68	565.73	529.96	647.58
Sful02	Sful	F	3	20	26	30	31	25	23	23	427.057	375.643	600.645	571.133	597.915	548.127	443.672	427.7	428.75	481.44	489.29	516.09	503.87	513.85
Sful03	Sful	F	3	39	47	33	33	30	32	32	749.02	858.762	837.906	543.306	616.273	620.223	717.242	441.22	452.9	443.58	498.47	544.8	466.48	492.13
Sful04	Sful	F	3	29	37	40	43	36	30	30	508.448	692.784	674.717	841.275	789.338	535.288	670.941	398.59	458.3	479.98	502.42	543.06	556.51	576.14
Sful05	Sful	F	3	21	36	34	27	31	29	24	340.437	586.122	611.219	529.014	595.475	586.819	392.084	404.64	447.48	404.32	487.36	493.03	484.54	583.89
Sful06	Sful	F	3	37	35	38	47	31	31	31	836.279	855.741	888.855	944.743	665.712	612.845	603.783	403.94	451	477.63	429.37	499.59	501.36	522.7
Sful07	Sful	F	3	27	26	33	33	21	31	25	541.563	445.88	626.498	629.054	478.762	493.692	482.654	487.65	424.29	484.54	541	599.33	522.47	612.44
Sful08	Sful	F	3	25	37	36	42	37	28	27	461.856	634.689	596.463	918.484	758.606	635.096	681.165	442.24	494.53	506.27	514.55	525.59	597.95	504.26
Sful09	Sful	F	3	35	43	45	46	43	32	37	887.345	969.724	1015.619	1108.92	941.141	916.16	879.792	413.97	417.15	418.95	465.45	434.7	473.68	482.16
Sful10	Sful	F	3	37	45	35	39	29	25	35	636.606	749.369	712.827	840.346	672.8	526.574	769.935	377.52	449.35	515.12	464.43	553.6	506.53	516.02
Sful12	Sful	F	3	20	20	19	21	11	19	15	429.846	483.119	363.617	524.889	240.456	431.008	284.666	NA	NA	NA	NA	NA	NA	NA
Sful25	Sful	M	3	25	25	17	21	30	21	20	397.487	429.672	363.734	456.395	493.46	463.367	345.143	335.17	357.98	380.16	418.42	406.31	379	469.95
Sful27	Sful	M	3	18	26	21	22	29	25	18	350.662	465.168	327.598	365.767	433.506	412.301	350.72	424.8	422.02	436.2	427.86	405.17	461.3	542.57
Sful28	Sful	M	3	19	27	21	42	23	19	24	318.245	483.874	401.379	1002.896	711.433	434.377	523.553	286.29	329.89	336.17	377.28	354.77	396.47	393.56
Sful29	Sful	M	3	28	32	31	29	33	26	34	543.48	681.862	684.477	587.981	731.011	558.585	610.58	468.14	482.77	466.12	372.4	483.6	501.67	545.14
Sful30	Sful	M	3	33	38	38	48	32	36	31	945.614	1031.944	961.823	866.082	746.697	736.82	635.851	360.33	427.97	411.2	446.06	460.85	419.71	612.4
Sful31	Sful	M	3	23	27	29	31	34	29	31	383.195	522.624	571.017	732.347	751.925	553.356	725.608	363.77	430.57	439.93	496.32	559.09	530.2	494.35
Sful32	Sful	M	3	26	19	16	36	32	18	23	443.847	443.847	443.847	443.847	443.847	443.847	443.847	405.73	411.44	435.57	488.18	482.23	435.12	448.94
Sful33	Sful	M	3	11	17	21	13	18	16	15	202.636	304.651	340.728	247.369	301.978	315.515	287.28	413.24	449.13	483.61	433.05	509.3	505.33	566.01
Sful34	Sful	M	3	23	24	14	27	21	22	24	429.904	503.859	336.371	569.797	421.306	394.059	368.207	398.83	410.5	486.51	495.07	538.18	453.79	589.37
Sful35	Sful	M	3	20	14	19	16	17	14	11	349.965	255.096	351.011	291.463	300.119	277.52	270.665	356.87	388.39	406.81	442.36	498.11	481.37	498.76
Spun01	Spun	M	3	57	70	81	72	54	51	54	752.147	1213.44	1420.889	1140.85	1015.772	1025.025	841.164	304.75	375.58	390.17	429.01	455.3	473.99	528.57
Spun02	Spun	M	3	62	90	44	85	59	82	81	927.621	1367.645	736.67	1430.646	876.095	1170.891	1314.533	301.35	361.38	397.37	441.57	496.29	525.07	545.99
Spun04	Spun	M	3	52	67	65	71	78	71	65	732.428	1019.906	1052.879	1355.292	1034.77	989.276	946.595	305.7	376.11	429.54	496.6	518.11	554.12	565.97
Spun05	Spun	M	3	56	67	89	71	77	91	58	606.065	832.079	1236.812	950.44	1213.825	1286.331	833.918	329.23	352.65	421.51	475.81	518.5	546.7	556.17
Spun06	Spun	M	3	61	78	63	64	68	57	62	977.152	1127.38	1078.365	918.801	999.082	903.324	769.294	306.63	387.06	432.62	476.25	528.04	554.5	564.85
Spun07	Spun	M	3	43	47	48	43	44	45	53	917.431	1308.849	1620.191	1223.63	1303.598	1238.494	1276.73	365.39	379.75	415.75	434.75	468.87	484.16	514.62
Spun08	Spun	M	3	50	84	63	71	75	62	60	1043.698	1441.822	1295.283	1270.097	1268.018	1176.19	1130.408	414.31	483.79	525.05	542.85	550.39	540.06	487.92
Spun09	Spun	M	3	104	81	76	76	59	65	69	1868.712	1334.973	1169.977	1334.276	1122.621	1073.402	1226.466	370.62	416.02	466.91	385.19	482.52	500.27	511.26
Spun10	Spun	M	3	68	77	68	66	65	45	56	1462.117	1236.98	1111.41	1206.387	1136.812	719.727	1047.015	301.7	358.41	432.43	437.63	479.18	462.67	480.31
Spun20	Spun	F	3	82	93	82	93	82	78	68	1340.633	1382.75	1174.375	1490.211	1322.464	1273.786	1053.648	355.11	408.78	434.9	471.37	520.72	499.83	564.9
Spun21	Spun	F	3	53	75	53	59	56	67	50	955.679	1211.229	1003.239	1015.22	1000.896	1016.794	812.553	345.53	431.75	455.76	447.48	542.27	524.09	537.62
Spun22	Spun	F	3	85	96	76	71	83	77	72	1470.697	1642.95	1281.284	1233.976	1459.582	1591.725	1408.717	403.36	392.9	461.18	403.19	479.84	529.1	460.38
Spun23	Spun	F	3	56	74	79	76	75	70	86	1177.836	1210.496	1405.544	1369.412	1127.872	1263.236	1497.577	335.04	388.43	383.63	436.58	470.2	507.7	497.33
Spun25	Spun	F	3	62	61	67	52	49	51	58	947.364	1102.698	1200.366	930.589	965.773	815.1	968.128	409.14	451.44	469.98	470.09	568.13	533.65	565.55
Spun26	Spun	F	3	58	76	64	65	72	68	63	935.047	1771.921	1622.414	1744.668	1861.646	1814.362	1336.283	369.13	418.54	492.02	538.14	567.91	521.35	507.9
Spun27	Spun	F	3	60	76	72	56	65	58	33	1053.54	1477.558	1550.16	1170.794	1089.168	1173.967	1047.303	372.04	422.7	500.33	535.74	529.44	575.68	631.27
Spun28	Spun	F	3	60	92	66	53	60	51	68	1244.851	1655.627	1851.793	1407.623	1303.274	1412.898	1339.239	300.92	387.69	410.03	383.83	412.95	427.52	462.91
Spun29	Spun	F	3	70	65	69	87	86	86	45	1566.503	1377.162	1532.617	1831.546	1914.782	1916.248	1015.688	314.63	359.24	431.02	452.6	522.73	484.28	435.39
Tbil01	Tbil	F	2	84	170	166	198	169	143	179	1163.72	2843.076	2531.514	3340.319	2661.634	2437.669	2612.034	674.65	625.76	599.76	681.96	616.94	610.94	481.4
Tbil02	Tbil	F	2	163	189	187	151	182	149	163	3145.266	4168.761	3608.083	2801.796	3437.288	2778.143	3352.592	514.51	573.75	666.94	680.22	687.34	681.96	627.24
Tbil03	Tbil	F	2	152	176	164	189	172	172	165	2746.075	3771.387	3160.407	3854.075	3506.46	3436.3	3129.965	564.17	591.67	640.49	673.29	645.42	678.13	654.07
Tbil05	Tbil	F	2	107	136	162	146	146	148	157	1857.1	2833.066	3054.354	2916.392	2502.761	2592.876	3417.014	530.07	586.85	628.4	664.72	669.57	654.62	636.66
Tbil06	Tbil	F	2	119	145	145	184	159	160	146	2058.72	2807.246	3027.227	3940.269	3132.26	2695.232	2674.99	502.29	540.71	546.39	673.19	616.68	539.51	557.01
Tbil07	Tbil	F	2	128	176	141	139	104	158	145	2486.408	3448.445	2479.108	2699.567	2333.4	2663.515	2908.614	477.24	583.75	653.31	630.57	647.15	598.63	615.09
Tbil20	Tbil	M	2	154	147	187	390	284	168	226	3210.231	3417.843	3937.304	7031.982	5212.337	2874.538	4197.96	499.27	521.08	561.46	624.42	621.91	661.79	509.62
Tbil21	Tbil	M	2	172	169	314	348	268	187	202	2946.484	2681.079	2966.215	5443.921	4682.038	3004.244	3309.08	492.32	539.01	601.7	638.97	651.96	608.99	603.59
Tbil22	Tbil	M	2	147	186	192	436	222	228	210	2402.987	3532.216	3642.478	6678.662	4769.986	3331.712	2891.369	523.45	525.76	588.32	619.58	620.54	616.6	525.78
Tbil23	Tbil	M	2	160	225	215	350	300	268	219	2707.504	3780.918	3390.78	5150.05	4496.675	3877.376	3216.829	459.81	506.87	533.08	599.7	600.19	561.79	584.74
Tbil29	Tbil	M	2	173	171	199	349	319	256	200	2542.67	2533.203	3012.117	5162.259	4773.333	3772.534	3171.564	472.4	425.39	500.62	568.31	634.12	564.73	574.51
Tbil30	Tbil	M	2	179	151	194	354	250	228	213	2675.819	2352.813	3280.295	5449.404	4331.044	3736.896	3576.589	399.59	510.36	510.21	554.3	603.51	623.24	519.9
Tfla01	Tfla	F	2	32	58	31	52	43	57	41	479.728	1031.548	689.092	765.152	862.291	663.978	613.928	361.38	418.88	433.04	417.38	422.28	446.53	391.95
Tfla02	Tfla	F	2	58	44	48	41	43	56	54	808.806	765.785	757.036	710.962	743.249	1055.079	859.713	319.36	335.73	415.39	404.58	442.77	382.41	439.41
Tfla03	Tfla	F	2	45	67	76	68	63	75	60	759.205	1116.126	1049.152	1164.956	1029.246	1038.873	997.407	358.23	352.8	404.76	443.2	482.85	449.3	490.46
Tfla04	Tfla	M	2	56	NA	NA	109	112	79	66	NA	NA	NA	NA	NA	NA	NA	NA	NA	NA	NA	NA	NA	NA
Tfla05	Tfla	F	2	48	47	58	44	47	58	37	688.175	841.713	924.894	869.445	830.379	887.741	737.585	361.28	297.41	337.28	391.43	443.68	442.83	448.18
Tfla06	Tfla	F	2	62	67	106	71	88	73	50	946.494	1335.386	1785.669	1398.781	1415.277	1110.713	1058.013	383.63	410.83	410.74	492.44	520.29	495.77	545.9
Tfla07	Tfla	F	2	39	57	61	49	64	51	53	785.881	745.913	802.892	762.825	886.713	653.778	737.137	385.43	431.21	433.4	384.27	481.75	446.11	415.1
Tfla08	Tfla	F	2	35	55	43	45	41	46	45	492.077	840.981	794.499	724.748	829.305	676.222	800.42	418.94	440.08	437.84	453.54	519.41	460.69	471.2
Tfla09	Tfla	F	2	65	63	68	71	48	64	53	1050.009	1142.783	1186.002	1122.871	1025.271	1030.196	1011.82	384.82	423.86	434.68	474.12	446.65	422.64	420.72
Tfla10	Tfla	F	2	62	86	91	74	94	59	NA	NA	NA	NA	NA	NA	NA	NA	NA	NA	NA	NA	NA	NA	NA
Tfla11	Tfla	F	2	35	42	42	32	NA	34	NA	NA	NA	NA	NA	NA	NA	NA	NA	NA	NA	NA	NA	NA	NA
Tfla12	Tfla	F	2	32	26	NA	NA	NA	NA	NA	NA	NA	NA	NA	NA	NA	NA	NA	NA	NA	NA	NA	NA	NA
Tfla13	Tfla	F	2	42	56	NA	55	53	59	48	NA	NA	NA	NA	NA	NA	NA	NA	NA	NA	NA	NA	NA	NA
Tfla14	Tfla	F	2	55	42	46	47	38	33	33	990.748	967.777	804.138	871.014	879.724	671.857	705.483	345.7	353.61	363.52	373.98	427.34	428.86	429.83
Tfla15	Tfla	F	2	42	52	54	54	48	45	34	814.641	956.298	1047.866	915.341	696.681	643.288	753.746	400.54	381.65	366.84	406.39	431.48	438.34	384.15
Tfla16	Tfla	F	2	NA	33	46	76	42	NA	NA	NA	NA	NA	NA	NA	NA	NA	NA	NA	NA	NA	NA	NA	NA
Tfla17	Tfla	F	2	45	54	65	48	45	47	66	824.65	912.809	1284.044	944.641	763.326	788.782	1049.422	324.83	290.67	317.04	373.94	379.6	392.81	455.07
Tfla18	Tfla	M	2	71	63	107	129	94	73	61	873.361	1131.851	1426.657	1952.947	1292.148	932.8	879.697	314.8	353.85	328.43	347.15	372.83	494.92	434.38
Tfla19	Tfla	M	2	54	56	93	123	NA	55	70	887.794	845.412	1529.374	1774.052	1358.061	953.628	1124.625	336.08	368.52	418.77	424.16	389.87	492.4	474.15
Tfla20	Tfla	M	2	32	47	58	101	41	40	30	529.923	696.074	1113.41	1707.044	760.8	602.007	411.382	355.49	371.81	428.45	495.93	429.46	437.17	424.43
Tfla21	Tfla	M	2	37	42	61	97	41	NA	36	NA	NA	NA	NA	NA	NA	NA	NA	NA	NA	NA	NA	NA	NA
Tfla22	Tfla	M	2	56	72	76	138	97	59	53	906.525	1150.926	1469.54	2099.108	1589.426	943.514	927.222	444.71	415.97	469.14	450.63	552.6	491.38	529.33
Tfla23	Tfla	M	2	48	58	71	103	69	61	51	667.472	742.095	839.966	1508.164	855.111	753.983	699.199	451.04	358.37	411.25	456.05	464.58	547.52	547.47
Tfla24	Tfla	M	2	42	49	45	75	61	NA	38	NA	NA	NA	NA	NA	NA	NA	416.06	453.46	447.34	499.38	506.21	450.06	391.84
Tfla25	Tfla	M	2	62	67	124	183	92	80	60	741.106	926.108	1590.217	2495.813	1179.257	982.467	804.573	NA	NA	NA	NA	NA	NA	NA
Tfla26	Tfla	M	2	79	61	74	105	81	NA	NA	NA	NA	NA	NA	NA	NA	NA	403.77	458.56	412.4	500.43	519.06	497.29	474.9
Tfla27	Tfla	M	2	79	64	86	120	84	65	65	767.156	736.926	1141.985	1660.752	1132.959	986.258	1053.081	363.22	364.55	423.5	420.79	396.98	396.9	440.31
Tfla28	Tfla	M	2	62	70	83	150	102	88	59	998.126	1041.958	1051.815	2248.802	1425.787	1263.757	951.947	413.67	456.88	434.38	458.26	432.4	405.91	535.26
Tfla29	Tfla	M	2	53	77	74	75	64	75	48	716.704	1122.72	1319.18	1824.451	1247.755	884.365	894.11	414.82	432.57	379.41	484.59	451.03	368.43	447.51
Tfla30	Tfla	M	2	70	81	95	157	92	78	73	822.632	1345.026	1607.38	2215.657	1569.369	1197.995	1099.676	402.66	428.31	498.07	534.49	478.8	517.79	443.66
Tfla31	Tfla	M	2	49	63	89	142	73	70	54	737.816	795.224	1414.493	2026.001	1126.076	1094.375	784.273	NA	NA	NA	NA	NA	NA	NA
Tfla32	Tfla	M	2	87	91	135	194	154	NA	93	986.1	1259.109	2009.63	2518.975	2038.977	1296.11	1240.555	NA	NA	NA	NA	NA	NA	NA
Tfla33	Tfla	M	2	53	62	62	109	73	84	54	530.787	962.153	994.658	1967.558	1139.862	1390.981	922.283	NA	NA	NA	NA	NA	NA	NA
Tfla34	Tfla	M	2	54	66	94	172	97	66	60	776.433	939.762	1629.414	2555.641	1744.362	1166.183	1022.192	379.24	404.05	430.46	475.37	521.46	520.65	527.19
Tluc02	Tluc	M	2	53	72	69	80	78	54	41	707.375	848.438	1128.812	1946.618	1156.563	869.741	658.881	370.21	396.56	427.51	464.26	474.39	461.05	467.4
Tluc04	Tluc	M	2	80	81	87	94	80	75	73	946.777	1391.377	1362.96	2215.347	1461.648	944.608	1369.006	324.94	325.87	367.44	370.62	419.36	456.76	459.46
Tluc07	Tluc	M	2	35	51	54	45	58	43	37	466.153	632.501	785.637	679.024	1021.737	491.286	840.5	324.02	382.31	344.81	428.2	399	431.32	386.23
Tluc08	Tluc	M	2	49	58	78	142	64	44	49	563.905	1033.611	1253.649	1927.009	923.602	766.227	920.536	346.47	364.03	397.96	404.18	451.47	383.4	421.37
Tluc11	Tluc	M	2	80	71	64	146	71	76	58	956.83	1068.668	1251.62	1996.476	1158.753	1241.09	891.018	353.62	357.95	437.98	479.12	481.6	446.18	486.04
Tluc12	Tluc	M	2	64	64	48	139	65	84	44	767.301	1076.778	660.892	1791.675	1384.618	1459.545	1043.257	360.75	414	437.43	463.87	438.84	472.72	513.74
Tluc13	Tluc	M	2	57	89	102	236	120	73	67	1013.423	1463.573	1864.947	3210.447	1789.684	1152.548	1232.406	346.02	370.59	441.53	435.66	499.96	461.98	336.36
Tluc14	Tluc	M	2	73	79	74	81	47	52	55	1104.581	1196.69	1361.832	1271.761	827.96	874.845	874.515	327.4	353.02	413.13	417.56	406.32	441.57	481.06
Tluc17	Tluc	M	2	124	225	139	239	137	49	104	1821.82	2810.729	1989.56	3118.879	1975.384	NA	1652.636	345.22	408.07	387.54	338.12	475.7	489.3	489.84
Tluc20	Tluc	F	2	77	63	81	59	54	45	60	962.562	1116.278	1224.349	1086.16	1170.884	1089.021	1170.079	342.42	386.84	447.39	455	513.23	522.85	480.25
Tluc21	Tluc	F	2	65	65	75	59	62	71	64	765.798	818.907	808.041	846.744	NA	946.428	1073.105	372.06	393.65	381.5	435.03	441.01	459.51	496.09
Tluc22	Tluc	F	2	71	52	65	67	39	49	48	1068.318	922.33	944.443	985.704	NA	860.597	739.075	287.43	332.87	359.6	372	363.19	359.02	439.42
Tluc23	Tluc	F	2	59	66	55	75	69	47	59	849.078	982.421	824.241	1246.614	1282.97	NA	1340.265	308.69	340.28	367.9	401.73	429.71	437.14	502.87
Tluc24	Tluc	F	2	102	81	83	93	69	72	51	1440.688	1442.244	1521.739	1510.722	1460.415	1243.205	731.803	279.57	321.72	359.41	408.03	430.63	434.1	428.47
Tluc26	Tluc	F	2	51	55	44	54	42	47	60	NA	NA	NA	NA	NA	NA	NA	289.7	295.65	362.99	401.23	402.94	386.2	364.99
Tluc30	Tluc	F	2	61	58	59	80	53	54	54	818.307	866.425	854.168	1123.629	1179.64	1010.278	998.917	343.45	310.33	329.01	319.07	384.42	429.18	447.9
Tluc34	Tluc	F	2	58	75	47	68	56	67	51	NA	NA	NA	NA	NA	NA	NA	NA	NA	NA	NA	NA	NA	NA
Tmin01	Tmin	M	2	97	116	171	290	NA	NA	NA	NA	NA	NA	NA	NA	NA	NA	342.88	426.38	425.93	451.32	450.48	450.96	450.31
Tmin02	Tmin	M	2	72	116	119	281	136	100	77	924.275	1847.198	1931.137	3464.315	2825.142	1542.587	1402.42	345.76	462.85	421.37	374.85	493.6	481.57	514.73
Tmin03	Tmin	M	2	66	71	115	185	100	82	66	875.807	929.635	1266.361	2293.359	896.082	909.796	838.7	412.45	391.63	403.05	474.96	439	441.37	477.23
Tmin04	Tmin	M	2	59	97	100	264	112	108	NA	NA	NA	NA	NA	NA	NA	NA	370.41	385.99	408.41	405.73	454.96	451.81	461.74
Tmin05	Tmin	M	2	53	111	130	225	105	91	81	804.441	1552.055	2011.041	2499.096	970.836	1264.297	1010.746	344.33	370.13	447.77	431.92	458.47	450.23	499.14
Tmin06	Tmin	M	2	95	114	136	237	100	94	NA	NA	NA	NA	NA	NA	NA	NA	369.09	370.17	448.25	471.26	443	465.55	442.27
Tmin07	Tmin	M	2	50	90	122	146	125	73	NA	NA	NA	NA	NA	NA	NA	NA	353.08	360.93	429.56	490.2	502.59	447.79	499.32
Tmin08	Tmin	M	2	NA	81	92	201	96	77	71	900.024	1116.825	1294.158	2608.262	1520.315	1231.291	1044.299	306.62	338.57	381.48	441.86	424.46	431.99	519.9
Tmin09	Tmin	M	2	NA	96	127	NA	108	87	68	NA	NA	NA	NA	NA	NA	NA	352.86	377.75	415.43	473.65	448.96	442.76	405.7
Tmin10	Tmin	M	2	NA	NA	125	187	102	65	NA	NA	NA	NA	NA	NA	NA	NA	382	397.43	447.56	499.4	464.1	465.92	484.63
Tmin11	Tmin	M	2	73	94	96	191	112	60	58	1073.006	1253.498	1382.139	2847.862	1825.42	995.001	747.113	347.07	422.46	425.66	407.14	466.13	438.52	528.08
Tmin12	Tmin	M	2	50	86	141	220	107	NA	69	NA	NA	NA	NA	NA	NA	NA	365.48	401.35	413.96	492.21	472.86	519.43	514.85
Tmin13	Tmin	M	2	49	NA	NA	143	92	69	59	NA	NA	NA	NA	NA	NA	NA	NA	NA	NA	NA	NA	NA	NA
Tmin14	Tmin	M	2	81	106	160	230	125	94	142	1209.553	1171.925	2212.928	2949.986	1541.618	1549.055	874.119	NA	NA	NA	NA	NA	NA	NA
Tmin15	Tmin	M	2	79	159	113	232	145	87	79	1144.201	2083.844	1205.821	3118.642	2013.81	1392.616	1020.84	NA	NA	NA	NA	NA	NA	NA
Tmin16	Tmin	M	2	81	100	130	233	120	94	83	1312.554	1679.734	2106.96	3573.659	1790.851	1309.185	1330.929	NA	NA	NA	NA	NA	NA	NA
Tmin17	Tmin	M	2	42	74	NA	NA	67	54	46	NA	NA	NA	NA	NA	NA	NA	NA	NA	NA	NA	NA	NA	NA
Tmin18	Tmin	M	2	69	98	158	NA	132	85	78	NA	NA	NA	NA	NA	NA	NA	NA	NA	NA	NA	NA	NA	NA
Tmin19	Tmin	F	2	85	84	79	60	67	119	58	1485.773	1566.073	970.652	736.254	891.974	1436.336	790.76	368.91	389.94	445.75	466.62	446.06	453.69	454.94
Tmin20	Tmin	F	2	85	91	78	98	66	84	80	1173.31	1113.265	965.021	1213.074	1282.983	1346.417	1118.328	347.5	406.28	442.64	416.49	413.54	457.01	489.92
Tmin22	Tmin	F	2	80	117	129	91	77	69	73	1252.667	1279.436	2100.815	1799.093	1384.797	1161.633	895.185	350.26	403.73	431.69	474.46	468.4	457.65	532.49
Tmin23	Tmin	F	2	NA	82	102	112	81	92	86	NA	NA	NA	NA	NA	NA	NA	NA	NA	NA	NA	NA	NA	NA
Tmin24	Tmin	F	2	85	126	101	111	84	77	80	1550.334	2077.871	1823.686	1651.383	1453.116	1222.12	1163.717	380.11	383.75	433.93	475.68	454.08	481.13	499.41
Tmin25	Tmin	F	2	72	91	96	78	85	71	66	1373.74	1200.369	1379.542	1208.861	1326.855	1094.21	1684.561	359.14	389.97	475.21	491.89	486.51	478.58	563.84
Tmin26	Tmin	F	2	66	61	76	74	69	69	50	1033.882	712.069	1016.337	953.555	942.802	906.361	638.04	341.44	374.89	494.94	533.48	473.94	481.56	436.79
Tmin27	Tmin	F	2	57	80	83	74	76	52	49	964.388	1354.955	1429.908	1370.7	1497.865	1286.266	1138.596	347.28	388.36	435.26	446.55	465.26	471	451.91
Tmin28	Tmin	F	2	62	109	NA	96	NA	90	NA	NA	NA	NA	NA	NA	NA	NA	NA	NA	NA	NA	NA	NA	NA
Tmin29	Tmin	F	2	55	NA	NA	94	76	NA	NA	NA	NA	NA	NA	NA	NA	NA	NA	NA	NA	NA	NA	NA	NA
Tmin30	Tmin	M	2	40	39	NA	117	50	43	37	NA	NA	NA	NA	NA	NA	NA	NA	NA	NA	NA	NA	NA	NA
Tmin31	Tmin	F	2	55	NA	66	51	45	43	37	NA	NA	NA	NA	NA	NA	NA	NA	NA	NA	NA	NA	NA	NA
Tmin32	Tmin	F	2	65	NA	71	71	71	67	58	NA	NA	NA	NA	NA	NA	NA	NA	NA	NA	NA	NA	NA	NA
Tmin33	Tmin	F	2	51	65	62	59	49	45	48	934.936	1192.312	1254.454	1208.208	1184.486	982.929	978.999	395.08	394.84	418.92	443.49	484.07	515.13	475.75
Tmin35	Tmin	F	2	52	77	67	55	NA	66	69	NA	NA	NA	NA	NA	NA	NA	NA	NA	NA	NA	NA	NA	NA
Tmin36	Tmin	F	2	90	104	103	88	79	82	66	1252.957	1458.991	1605.665	1226.459	1158.963	1367.839	1224.546	378.92	411.57	420.17	407.63	364.57	449.75	464.96
Tmin37	Tmin	F	2	70	93	114	85	89	79	39	1148.994	1417.532	1699	1314.828	1232.399	1266.124	876.671	333.37	362.54	441.41	445.76	408.64	447.92	488.5
Tmin38	Tmin	F	2	50	80	98	71	70	62	NA	655.585	1128.805	1535.763	1238.34	1464.114	1383.781	1333.606	371.13	423.58	443.94	454.53	487.54	410.82	455.99
Tput02	Tput	M	2	86	101	144	174	131	101	93	2046.342	2073.008	3377.302	4414.532	2840.561	2642.457	2050.583	664.36	590.86	692.47	647.01	734.46	772.38	858.04
Tput03	Tput	M	2	82	86	73	145	91	62	60	2002.412	1919.752	1659.631	2923.491	2025.168	1403.771	1880.432	642.1	692.81	755.1	687.17	800.38	727.76	912.38
Tput04	Tput	M	2	102	106	126	194	85	110	142	2541.487	3289.171	3222.013	4939.596	2651.287	3151.718	2682.252	516.78	556.21	650.76	629.63	687.16	671.13	771.1
Tput08	Tput	M	2	73	63	105	193	159	106	105	2299.844	2203.896	2620.942	3589.71	3340.908	2714.824	2090.082	651.47	729.92	833.53	890.91	924.7	977.42	922.77
Tput11	Tput	M	2	62	70	96	226	165	165	138	2250.063	2434.211	3394.407	4064.974	3449.572	3644.597	3856.703	607.35	679.06	686.36	757.55	752.52	848.2	745.11
Tput13	Tput	M	2	58	76	52	134	91	81	62	1161.321	1507.452	1348.678	2987.193	2162.184	1850.62	1458.071	726.56	727.83	801.27	823.58	808.75	837.12	929.54
Tput15	Tput	M	2	158	135	145	230	142	118	121	1706.556	1926.291	2419.146	2872.673	2162.054	1599.421	1722.578	567.2	668.79	759.44	759.88	790.62	765.14	962.22
Tput19	Tput	M	2	133	188	178	348	197	173	142	3131.163	2971.361	2942.845	4551.187	3341.581	2946.656	2612.732	627.02	648.85	734.4	692.8	816.47	800.55	959.71
Tput31	Tput	F	2	69	86	72	74	106	54	87	1784.392	1962.976	1510.822	2079.05	2378.066	1373.717	2211.623	599.76	602.35	663.04	735.83	745.56	730.87	708.43
Tput32	Tput	F	2	140	118	112	103	132	103	107	2830.539	2829.011	2577.574	2936.276	2815.905	2725.043	2515.418	637.65	594.35	765.71	722.29	611.03	661.45	934.72
Tput33	Tput	F	2	129	104	133	102	106	86	107	2822.435	2411.587	3560.301	2702.178	3360.745	2670.981	2819.066	579.8	593.79	679.58	713.79	792.9	700.15	849.42
Tput35	Tput	F	2	45	59	59	52	51	45	51	930.451	1200.768	1221.101	1043.098	1036.533	917.787	871.833	536.31	587.73	710.53	699.96	625.71	736.8	845.7
Tput36	Tput	F	2	118	54	78	79	78	68	35	2640.075	1786.231	2623.214	2798.687	2630.444	1900.872	1149.715	641.08	678.03	638.71	786	740.4	748.22	867.63
Tput37	Tput	F	2	78	77	95	85	95	98	84	2576.533	2458.071	2395.483	2674.34	2843.1	2911.368	2762.438	553.9	511.85	699.33	616.32	634.9	505.84	576.99
Tput39	Tput	F	2	188	212	205	172	222	176	145	2552.746	2901.894	2935.922	2477.787	2232.325	2898.749	2313.845	505.84	523.09	641.05	676.81	709.66	585.44	759.52
